# Supplementary material for: Inbreeding Depression and Purging for Meat Performance Traits in German Sheep Breeds
Source: Animals (Basel). 2023 Nov 17;13(22):3547. doi: 10.3390/ani13223547 (PMC10668769; doi:10.3390/ani13223547)
Supplement: Supplementary file 1 [file animals-13-03547-s001.zip]

Archive with 10 entries (10 files):
- Figure S1.Method of ultrasound measurements for muscle and fat thickness.pdf
- Table S1.Doekes_meat.xlsx
- Table S2.Inbreeding coefficients.xlsx
- Table S3.Method of meat performance test.pdf
- Table S4.Heritabilities.xlsx
- Table S5a-d.AnimalModel_Regression coefficients_DailyWeightGain.pdf
- Table S6a-d.AnimalModel_Regression coefficients_MeatinessScore.pdf
- Table S7a-d.AnimalModel_Regression coefficients_UltrasoundMuscleThickness.pdf
- Table S8a-d.AnimalModel_Regression coefficients_UltrasoundFatThickness.pdf
- Table S9.Comparable studies.xlsx
