# Supplementary material for: Inbreeding Depression and Purging for Meat Performance Traits in German Sheep Breeds
Source: Animals (Basel). 2023 Nov 17;13(22):3547. doi: 10.3390/ani13223547 (PMC10668769; doi:10.3390/ani13223547)
Supplement: Supplementary file 1 [file animals-13-03547-s001.zip › Table S1.Doekes_meat.xlsx]

## Sheet: weight
Table S1. Studies on inbreeding depression in sheep associated with production traits extracted from the meta-analysis by Doekes.
Species	Breed	Breed_details	Country	Authors_study	Journal	Year_study	Study_identifier	Population	Title_study	Trait	Trait_redefined	Trait_category	Direct/maternal/paternal/offspring	Trait_unit	Favorable_direction	Nrecords	Nanimals (e.g. when multiple lactation for a cow, or multiple litters for a dam)	Trait_mean	Trait_SD	b_uncorrected_for_favorable_direction	SE_b	bm_uncorrected_for_favorable_direction (in %)	bs_uncorrected_for_favorable_direction (in %)	b_corrected_for_favorable_direction (in %)	bm_corrected_for_favorable_direction (in %)	bs_corrected_for_favorable_direction (in %)	P_value_reported	Heritabilty	F_measure_info	F_measure_redefined	F_mean (%)	F_SD (%)	Quadratic_or_other_deviations_from_linearity (0 = not fitted, 1 = fitted but not significant)
Sheep	Rambouillet	Rambouillet	USA	Ercanbrack & Knight	J. Anim. Sci.	1991	Ercanbrack_1991	Ercanbrack_1991_Rambouillet	Effects of inbreeding on reproduction and wool production of Rambouillet, Targhee, and Columbia ewes	Body weight at shearing	Weight	Weight/growth	Direct	kg	up	2377		53.57	NA	-0.168	0.013	-0.313608	NA	-0.168	-0.313608	NA	<0.01	NA	NA	Fped	20.2	NA	1
Sheep	Various Sheepbreeds Scotland	Scottish Blackface, Cheviot (South Country) and Welsh Mountain	Scotland	Wiener et al.	Anim. Prod.	1992	Wiener_1992c	Wiener_1992c_Various Sheepbreeds Scotland	Effects of rapid inbreeding and of crossing of inbred lines on the body weight growth of sheep	Body weight wk78	Weight	Weight/growth	Direct	kg	up	1062		48.47	NA	-0.203	0.046	-0.418816	NA	-0.203	-0.418816	NA	NA	NA	F-classes: 0.25,0.375,0.5 and 0.594 (but b estimated)	Fped	NA	NA	1
Sheep	Horro	Horro	Ethiopia	Negussie et al.	Proc. 7th WCGALP	2003	Negussie_2003	Negussie_2003_Horro	Genetic trend and effects of inbreeding on growth performance of tropical fat-tailed sheep	Weight at yearling	Weight	Weight/growth	Direct	kg	up	4031		37.4	NA	-0.103	0.053	-0.275401	NA	-0.103	-0.275401	NA	>0.05	NA	NA	Fped	NA	NA	0
Sheep	Muzaffarnagari	Muzaffarnagari	India	Mandal et al.	Asian-Aust. J. Anim. Sci.	2005	Mandal_2005	Mandal_2005_Muzaffarnagari	Studies on inbreeding and its effects on growth and fleece traits of Muzaffarnagari sheep	Weight at 12 months	Weight	Weight/growth	Direct	kg	up	2156		30.12	NA	-0.112	0.04	-0.371846	NA	-0.112	-0.371846	NA	<0.01	NA	NA	Fped	1.64	2.9	0
Sheep	Elsenburg Dormer	Elsenburg Dormer	South Africa	vanWyk et al.	Livest. Sci.	2009	vanWyk_2009	vanWyk_2009_Elsenburg Dormer	Case study: The effect of inbreeding on the production and reproduction traits in the Elsenburg Dormer Sheepstud	Total weight of lambs weaned	Litter weight at weaning	Production	Direct	kg	up	7504		35.81	17.15	-0.066	0.0557	-0.184306	-0.38484	-0.066	-0.184306	-0.38484	>0.05	0.04	pedigree of 11954 animals	Fped	16	6	0
Sheep	Santa Ines	Santa Ines	Brazil	Pedrosa et al.	Small Rumin. Res.	2010	Pedrosa_2010	Pedrosa_2010_Santa Ines	Population structure and inbreeding effects on growth traits of Santa Inês Sheepin Brazil	Weight at 180 days	Weight	Weight/growth	Direct	kg	up	2490		30.41	10	-0.0927273	NA	-0.304924	-0.927273	-0.0927273	-0.304924	-0.927273	NA	NA	mean CGE of 2.26	Fped	1.6	NA	0
Sheep	Moghani	Moghani	Iran	Hossein-Zadeh	Arch. Anim. Breed.	2012	Hossein-Zadeh_2012	Hossein-Zadeh_2012_Moghani	Inbreeding effects on body weight traits of Iranian Moghani sheep	Weight at yearling	Weight	Weight/growth	Direct	kg	up	462		39.84	7.41	-0.159	0.095	-0.399096	-2.14575	-0.159	-0.399096	-2.14575	<0.01	NA	pedigree of 8494 animals	Fped	NA	NA	0
Sheep	Moghani	Moghani	Iran	Dorostkar et al.	J. Agr. Sci. Tech.	2012	Dorostkar_2012	Dorostkar_2012_Moghani	Inbreeding and Inbreeding Depression in Iranian Moghani SheepBreed	Weight at 12 months	Weight	Weight/growth	Direct	kg	up	1843		38.86	6.09	-0.042	0.05	-0.10808	-0.689655	-0.042	-0.10808	-0.689655	>0.05	NA	mean PCI for 5 generations was 0.31	Fped	0.9	NA	0
Sheep	Iran-Black	Iran-Black	Iran	Mokhtari et al.	Small Rumin. Res.	2014	Mokhtari_2014	Mokhtari_2014_Iran-Black	Pedigree analysis of Iran-Black Sheepand inbreeding effectson growth and reproduction traits	Total litter weight at weaning	Litter weight at weaning	Production	Direct	kg	up	3371		29.9	10.77	-0.00488722	NA	-0.0163452	-0.0453781	-0.00488722	-0.0163452	-0.0453781	>0.05	NA	mean CGE of 3.69	Fped	8.1	NA	0
Sheep	Lori	Lori	Iran	Yeganehpur et al.	Rev. Colomb. Cienc. Pecu.	2016	Yeganehpur_2016	Yeganehpur_2016_Lori	Inbreeding depression on growth traits of Iranian Lori sheep	Weight at 9 months	Weight	Weight/growth	Direct	kg	up	4757		29.8	7.39	-0.0774	0.0113	-0.259732	-1.04736	-0.0774	-0.259732	-1.04736	<0.01	NA	7097 animals in pedigree	Fped	NA	NA	0
Sheep	Shal	Shal	Iran	Patiabadi et al.	Iran. J. Appl. Anim. Sci.	2016	Patiabadi_2016	Patiabadi_2016_Shal	Inbreeding and Inbreeding Depression on Body Weight in Iranian Shal Sheep	Weight at 12 months	Weight	Weight/growth	Direct	kg	up	6528		60.46	4.28	-0.019	0.0051	-0.0314257	-0.443925	-0.019	-0.0314257	-0.443925	NA	NA	28% had at least 1 parent unknown	Fped	1.51	1.4	0
Sheep	Shal	Shal	Iran	Patiabadi et al.	Iran. J. Appl. Anim. Sci.	2016	Patiabadi_2016	Patiabadi_2016_Shal	Inbreeding and Inbreeding Depression on Body Weight in Iranian Shal Sheep	Weight at 9 months	Weight	Weight/growth	Direct	kg	up	6599		47.42	4.21	-0.019	0.0051	-0.0400675	-0.451306	-0.019	-0.0400675	-0.451306	NA	NA	28% had at least 1 parent unknown	Fped	1.51	1.4	0
Sheep	Iran-Black	Iran-Black	Iran	Baneh et al.	Songklanakarin J. Sci. Technol.	2019	Baneh_2019	Baneh_2019_Iran-Black	Studies on inbreeding and its effects on growth traits of Iran-Black sheep	Weight at yearling	Weight	Weight/growth	Direct	kg	up	2954		39.39	7.05	-0.237	NA	-0.601676	-3.3617	-0.237	-0.601676	-3.3617	NA	NA	mean PCI for 5 generations of 0.57	Fped	7.54	6.59	0
Sheep	Iran-Black	Iran-Black	Iran	Baneh et al.	Songklanakarin J. Sci. Technol.	2019	Baneh_2019	Baneh_2019_Iran-Black	Studies on inbreeding and its effects on growth traits of Iran-Black sheep	Weight at 9 months	Weight	Weight/growth	Direct	kg	up	3195		33.2	5.71	-0.443	NA	-1.33434	-7.75832	-0.443	-1.33434	-7.75832	NA	NA	mean PCI for 5 generations of 0.57	Fped	7.54	6.59	0
Sheep	Santa Inês	Santa Inês	Brazil	Barbosa et al.	Rev. Mex. Cienc. Pecu.	2020	Barbosa_2020	Barbosa_2020_Santa Inês	Pedigree analysis of Santa Inês Sheepand inbreeding effects on performance traits	Weight at 180 days	Weight	Weight/growth	Direct	kg	up	4541		31.9	11.16	-0.0568	0.0299	-0.178056	-0.508961	-0.0568	-0.178056	-0.508961	>0.05	NA	mean CGE of 0.83	Fped	1.4	NA	0

## Sheet: daily weight gain
Species	Breed	Breed_details	Country	Authors_study	Journal	Year_study	Study_identifier	Population	Title_study	Trait	Trait_redefined	Trait_category	Direct/maternal/paternal/offspring	Trait_unit	Favorable_direction	Nrecords	Nanimals (e.g. when multiple lactation for a cow, or multiple litters for a dam)	Trait_mean	Trait_SD	b_uncorrected_for_favorable_direction	SE_b	bm_uncorrected_for_favorable_direction (in %)	bs_uncorrected_for_favorable_direction (in %)	b_corrected_for_favorable_direction (in %)	bm_corrected_for_favorable_direction (in %)	bs_corrected_for_favorable_direction (in %)	P_value_reported	Heritabilty	F_measure_info	F_measure_redefined	F_mean (%)	F_SD (%)	Quadratic_or_other_deviations_from_linearity (0 = not fitted, 1 = fitted but not significant)
Sheep	Various Sheepbreeds Scotland	Scottish Blackface, Cheviot (South Country) and Welsh Mountain	Scotland	Wiener et al.	Anim. Prod.	1992	Wiener_1992c	Wiener_1992c_Various Sheepbreeds Scotland	Effects of rapid inbreeding and of crossing of inbred lines on the body weight growth of sheep	Early growth rate (birth to 24wk)	Growth	Weight/growth	Direct	g/d	up	2369		148	NA	-0.523	0.113	-0.353378	NA	-0.523	-0.353378	NA	NA	NA	F-classes: 0.25,0.375,0.5 and 0.594 (but b estimated)	Fped	NA	NA	1
Sheep	Elsenburg Dormer	Elsenburg Dormer	South Africa	Erasmus et al.	S. Afr. J. Anim. Sci.	1993	Erasmus_1993	Erasmus_1993_Elsenburg Dormer	Inbreeding in the Elsenburger Dormer Sheepstud	Average daily gain	Growth	Weight/growth	Direct	kg/d	up	7782		0.249	NA	-0.0009	0.0002	-0.361446	NA	-0.0009	-0.361446	NA	<0.01	NA	pedigree of 9551 animals	Fped	15	NA	1
Sheep	Oxford Down	Oxford Down	Denmark	Norberg and Sorensen	J. Anim. Sci.	2007	Norberg_2007	Norberg_2007_Oxford Down	Inbreeding trend and inbreeding depression in the Danish populations of Texel, Shropshire, and Oxford Down	Average daily gain until 2 months	Growth	Weight/growth	Direct	g/day	up	19170		334	NA	-0.71	0.12	-0.212575	NA	-0.71	-0.212575	NA	<0.05	NA	PCI>0.9 for 5 generations	Fped	NA	NA	0
Sheep	Shropshire	Shropshire	Denmark	Norberg and Sorensen	J. Anim. Sci.	2007	Norberg_2007	Norberg_2007_Shropshire	Inbreeding trend and inbreeding depression in the Danish populations of Texel, Shropshire, and Oxford Down	Average daily gain until 2 months	Growth	Weight/growth	Direct	g/day	up	24839		281	NA	-0.56	0.09	-0.199288	NA	-0.56	-0.199288	NA	<0.05	NA	PCI>0.9 for 5 generations	Fped	NA	NA	0
Sheep	Texel	Texel	Denmark	Norberg and Sorensen	J. Anim. Sci.	2007	Norberg_2007	Norberg_2007_Texel	Inbreeding trend and inbreeding depression in the Danish populations of Texel, Shropshire, and Oxford Down	Average daily gain until 2 months	Growth	Weight/growth	Direct	g/day	up	37289		319	NA	-0.62	0.09	-0.194357	NA	-0.62	-0.194357	NA	<0.05	NA	PCI>0.9 for 5 generations	Fped	NA	NA	0
Sheep	Iran-Black	Iran-Black	Iran	Baneh et al.	Songklanakarin J. Sci. Technol.	2019	Baneh_2019	Baneh_2019_Iran-Black	Studies on inbreeding and its effects on growth traits of Iran-Black sheep	Average daily gain from 6 to 12 months	Growth	Weight/growth	Direct	g/day	up	2944		50.89	27.79	0.103	NA	0.202397	0.370637	0.103	0.202397	0.370637	NA	NA	mean PCI for 5 generations of 0.57	Fped	7.54	6.59	0
Sheep	Iran-Black	Iran-Black	Iran	Baneh et al.	Songklanakarin J. Sci. Technol.	2019	Baneh_2019	Baneh_2019_Iran-Black	Studies on inbreeding and its effects on growth traits of Iran-Black sheep	Average daily gain from 3 to 6 months	Growth	Weight/growth	Direct	g/day	up	3591		80.74	50.64	0.17	NA	0.210552	0.335703	0.17	0.210552	0.335703	NA	NA	mean PCI for 5 generations of 0.57	Fped	7.54	6.59	0
Sheep	Iran-Black	Iran-Black	Iran	Baneh et al.	Songklanakarin J. Sci. Technol.	2019	Baneh_2019	Baneh_2019_Iran-Black	Studies on inbreeding and its effects on growth traits of Iran-Black sheep	Average daily gain from 0 to 3 months	Growth	Weight/growth	Direct	g/day	up	3872		183.22	47.57	-0.27	NA	-0.147364	-0.567585	-0.27	-0.147364	-0.567585	NA	NA	mean PCI for 5 generations of 0.57	Fped	7.54	6.59	0
Sheep	Santa Inês	Santa Inês	Brazil	Barbosa et al.	Rev. Mex. Cienc. Pecu.	2020	Barbosa_2020	Barbosa_2020_Santa Inês	Pedigree analysis of Santa Inês Sheepand inbreeding effects on performance traits	Average daily gain from 60 to 270 days	Growth	Weight/growth	Direct	g/day	up	1863		69.17	26.83	-0.5628	0.2377	-0.813648	-2.09765	-0.5628	-0.813648	-2.09765	<0.05	NA	mean CGE of 0.83	Fped	1.4	NA	0
Sheep	Santa Inês	Santa Inês	Brazil	Barbosa et al.	Rev. Mex. Cienc. Pecu.	2020	Barbosa_2020	Barbosa_2020_Santa Inês	Pedigree analysis of Santa Inês Sheepand inbreeding effects on performance traits	Average daily gain from 60 to180 days	Growth	Weight/growth	Direct	g/day	up	3229		149.43	67.84	-0.9837	0.3025	-0.658302	-1.45003	-0.9837	-0.658302	-1.45003	<0.01	NA	mean CGE of 0.83	Fped	1.4	NA	0
Sheep	Santa Inês	Santa Inês	Brazil	Barbosa et al.	Rev. Mex. Cienc. Pecu.	2020	Barbosa_2020	Barbosa_2020_Santa Inês	Pedigree analysis of Santa Inês Sheepand inbreeding effects on performance traits	Average daily gain from birth to 60 days	Growth	Weight/growth	Direct	g/day	up	5786		171.73	64.87	-0.2318	0.22	-0.134979	-0.35733	-0.2318	-0.134979	-0.35733	>0.05	NA	mean CGE of 0.83	Fped	1.4	NA	0
