# Supplementary material for: Inbreeding Depression and Purging for Meat Performance Traits in German Sheep Breeds
Source: Animals (Basel). 2023 Nov 17;13(22):3547. doi: 10.3390/ani13223547 (PMC10668769; doi:10.3390/ani13223547)
Supplement: Supplementary file 1 [file animals-13-03547-s001.zip › Table S2.Inbreeding coefficients.xlsx]

## Sheet: Tabelle1
Table S2. Number of animals in pedigree file (N), number of complete equivalent generations (GE), individual rate of inbreeding (∆Fi), inbreeding coefficient for all (F), new (Fa_New) and ancestral inbreeding coefficient according to Kalinowski, ancestral inbreeding coefficient according to Baumung (AHC) and ancestral inbreeding coefficient according to Ballou (Fa_Bal)
Rasse	N	GE	∆Fi	F	Fa_New	Fa_Kal	AHC	Fa_Bal
AST	2066	4.77042	0.0151955	0.0584114	0.0313541	0.0269999	0.180365	0.145281
BBS	1962	5.96913	0.00652018	0.0320032	0.0231131	0.00884689	0.0988328	0.0871892
BDC	900	3.69373	0.00324197	0.00761125	0.00755762	6.47182e-05	0.00744823	0.00735303
BLS	5622	8.90672	0.00445673	0.0346918	0.0235267	0.011946	0.146547	0.130082
BRI	1159	4.26428	0.00588008	0.0194769	0.015987	0.00347063	0.0521161	0.0458945
CHA	1266	3.2523	0.00349905	0.00817844	0.00741074	0.000772842	0.00687011	0.00686547
COF	8225	7.62156	0.00446521	0.0296647	0.01972	0.00982255	0.147211	0.124094
DOS	810	6.12821	0.00837979	0.0422702	0.0241331	0.018079	0.153933	0.125265
GGH	8394	7.51539	0.0035036	0.0246602	0.0176145	0.00705066	0.0867618	0.0793845
IDF	2390	4.06969	0.00689392	0.018398	0.0168842	0.00149816	0.0301276	0.0290598
KST	2098	5.51446	0.00901046	0.0405229	0.0262736	0.0140571	0.129533	0.109582
LES	6488	7.60788	0.00544879	0.0345108	0.0224692	0.0119255	0.154404	0.127822
MFS	10737	6.68089	0.00287538	0.0174718	0.0139132	0.00356767	0.0678484	0.0624462
MLS	28811	8.41971	0.00358207	0.0261285	0.0181521	0.00791558	0.118068	0.100799
MLW	9489	6.59297	0.00271412	0.015721	0.0136718	0.00204777	0.0359074	0.0348567
OMS	6597	8.20361	0.00357832	0.026054	0.0188295	0.00712325	0.105906	0.0937975
RHO	8931	7.18688	0.00381525	0.022938	0.0168978	0.00597627	0.0952057	0.0867102
SKF	18921	7.79968	0.00241171	0.0160311	0.0130774	0.00295627	0.0806539	0.0731562
SUF	11744	5.25192	0.00290918	0.0119606	0.0106226	0.00136677	0.0357642	0.0329389
TEX	9288	5.7144	0.00234605	0.0115657	0.0114085	0.00197236	0.0348762	0.0329574
WAD	1883	5.76943	0.0148705	0.069099	0.0426664	0.0264621	0.191647	0.16219
WBS	3118	8.16316	0.00463807	0.0346741	0.0213231	0.013367	0.15241	0.127074
WGH	2919	7.37444	0.00794992	0.0529114	0.0266081	0.026271	0.227911	0.184155
WHH	5585	8.68703	0.00523512	0.0412031	0.0237184	0.0174571	0.191345	0.160605
WKF	3799	7.52143	0.00435737	0.0279273	0.0227026	0.00521108	0.0767668	0.0720737
N: number of animals in pedigree; GE: number of complete equivalent generations; ∆Fi : individual rate of inbreeding; F: inbreeding coefficient; Fa_New: new inbreeding coefficient according to Kalinowski; Fa_Kal: ancestral inbreeding according to Kalinowski; AHC: ancestral history coefficient according to Baumung; Fa_Bal: ancestral inbreeding coefficient to Ballou
