# Supplementary material for: Inbreeding Depression and Purging for Meat Performance Traits in German Sheep Breeds
Source: Animals (Basel). 2023 Nov 17;13(22):3547. doi: 10.3390/ani13223547 (PMC10668769; doi:10.3390/ani13223547)
Supplement: Supplementary file 1 [file animals-13-03547-s001.zip › Table S4.Heritabilities.xlsx]

## Sheet: WBE
Table S4. Estimated heritabilities, additive genetic variances and covariances, as well as residual variances and covarianvces for the traits wool quality, muscling conformation and exterior.
Breed	Heritability estimates on the diagonal and genetic correlation above the diagonal						Additive genetic variances on the diagonal and additive genetic covariances above the diagonal			Residual variances on the diagonal and residual covariances above the diagonal
	Wool quality	SE	Muscling conformation	SE	Exterior	SE	Wool quality	Muscling conformation	Exterior	Wool quality	Muscling conformation	Exterior
AST	0.16025	±0.05199	0.19534	±0.21709	0.20623	±0.24105	0.065582	0.013741	0.012285	0.34367	0.06598	0.07604
			0.22385	±0.0635	0.87059	±0.13591		0.075449	0.055626		0.26161	0.08048
					0.14855	±0.04361			0.05411			0.31014
BBS	0.21752	±0.03393	0.44887	±0.17293	0.72385	±0.17568	0.099055	0.029942	0.062675	0.35633	0.04009	0.0468
			0.16435	±0.04531	0.68124	±0.14484		0.04492	0.039722		0.2284	0.05858
					0.19797	±0.04141			0.075686			0.30661
BDC	0.09195	±0.08105	0.37431	±0.38324	-0.34673	±0.29942	0.03101	0.01396	-0.02065	0.30619	0.02636	0.06182
			0.16857	±0.08422	0.44487	±0.23473		0.04485	0.03187		0.2212	0.06109
					0.26662	±0.07934			0.11441			0.3147
BLS	0.02669	±0.01890	0.12519	±0.22101	0.64767	±0.23742	0.0103	0.00262	0.01518	0.37547	0.05925	0.06772
			0.14213	±0.02933	0.60566	±0.11666		0.04255	0.02885		0.2568	0.08878
					0.13701	±0.02453			0.05334			0.33598
BRI	0.32958	±0.08354	0.93241	±2.00766	0.9978	±0.11087	0.18231	0.03204	0.05321	0.37084	0.06864	0.04971
			0.0208	±0.08589	0.95431	±1.40761		0.00648	0.00959		0.30493	0.1157
					0.03688	±0.0387			0.0156			0.40737
CHA	0.02991	±0.0599	0.72916	±0.4326	0.44586	±0.4437	0.011566	0.015202	0.012338	0.37517	0.07935	0.09587
			0.09232	±0.0801	0.35012	±0.3364		0.037581	0.017465		0.36948	0.17527
					0.11854	±0.11			0.066215			0.49237
COF	0.17401	±0.02209	0.20598	±0.09061	0.49702	±0.08692	0.07298	0.01223	0.02984	0.34644	0.03647	0.05622
			0.17187	±0.02111	0.49871	±0.06921		0.04832	0.02436		0.23283	0.08294
					0.1441	±0.02232			0.04938			0.29332
DOS	0.476458	±0.04352	-0.461139	±0.08215	0.504405	±0.05879	0.2886	-0.05741	0.07529	0.3171	0.08826	0.03957
			0.143992	±0.02562	0.533241	±0.07833		0.05372	0.03434		0.3193	0.1024
					0.188209	±0.02513			0.0772			0.333
GGH	0.13813	±0.01954	0.83097	±0.0574	0.85241	±0.0593	0.05991	0.05239	0.05106	0.3738	0.05854	0.09434
			0.17913	±0.08992	0.85338	±0.04742		0.06634	0.0538		0.30402	0.09667
					0.15339	±0.05132			0.0599			0.3306
IDF	0.17177	±0.04252	-0.49636	±0.29324	-0.10382	±0.21878	0.07822	-0.02083	-0.00648	0.37714	0.06078	0.05865
			0.06733	±0.03332	0.523	±0.21451		0.02251	0.01752		0.31185	0.11495
					0.12555	±0.04436			0.04982			0.34701
KST	0.17757	±0.04016	-0.04128	±0.23451	0.156	±0.23406	0.061139	-0.002014	0.009808	0.28317	0.06939	0.07531
			0.13971	±0.04626	0.54424	±0.18201		0.038946	0.027311		0.23982	0.09506
					0.15464	±0.05606			0.06466			0.35349
LES	0.16074	±0.018765	0.31423	±0.061817	0.33772	±0.071731	0.10866	0.03574	0.03409	0.39777	0.10035	0.11233
			0.1995	±0.01636	0.56045	±0.052247		0.11908	0.05922		0.32283	0.1362
					0.14312	±0.016268			0.09377			0.3977
MFS	0.12451	±0.02088	0.42955	±0.09322	0.54251	±0.10396	0.087594	0.035159	0.037698	0.6159	0.12153	0.15862
			0.16132	±0.02191	0.85244	±0.04729		0.076486	0.055351		0.39763	0.25964
					0.09139	±0.01694			0.055124			0.54807
MLS	0.13884	±0.005977	0.23115	±0.048124	0.24133	±0.043503	0.083864	0.015326	0.012494	0.43892	0.05226	0.07124
			0.14458	±0.007328	0.71753	±0.025837		0.052423	0.029371		0.26501	0.08845
					0.06773	±0.004922			0.031962			0.34937
MLW	0.15867	±0.02982	0.36996	±0.08474	0.54951	±0.09225	0.08758	0.032601	0.033016	0.46437	0.14821	0.16196
			0.18088	±0.02918	0.87809	±0.04137		0.088666	0.053083		0.40153	0.21691
					0.0961	±0.02198			0.041217			0.38768
NOL	0.41301	±0.09997	-0.28043	±0.22292	0.23231	±0.28392	0.52796	-0.06302	0.05551	0.75037	0.11489	0.13197
			0.22615	±0.07412	-0.09047	±0.29095		0.09565	-0.0092		0.3273	0.15531
					0.16903	±0.08446			0.10816			0.53172
OMS	0.2118	±0.11116	0.2174	±0.0911	0.46138	±0.09698	0.07678	0.01518	0.02991	0.28573	0.03429	0.04061
			0.21016	±0.207	0.77087	±0.08329		0.06348	0.04543		0.23856	0.05809
					0.1447	±0.12386			0.05472			0.32346
OUS	0.02562	±0.03808	0.46816	±0.45588	0.4535	±0.65151	0.007659	0.010695	0.009341	0.2913	0.04399	0.05284
			0.34311	±0.07294	0.52545	±0.21192		0.068137	0.03228		0.13045	0.03095
					0.13702	±0.06565			0.05539			0.34886
RHO	0.13849	±0.02237	0.68889	±0.068363	0.82408	±0.074455	0.065177	0.054312	0.046549	0.40544	0.09688	0.11478
			0.22813	±0.023904	0.90806	±0.060096		0.095369	0.062045		0.32268	0.15061
					0.10053	±0.02071			0.048953			0.43799
RPL	0.15468	±0.03663	0.68387	±0.08127	0.54231	±0.12132	0.077949	0.024715	0.024863	0.42598	0.04999	0.08649
			0.064	±0.01511	-0.23642	±0.14284		0.016755	-0.005025		0.24502	0.11882
					0.06612	±0.01763			0.026965			0.38083
SKF	0.16433	±0.011746	0.18473	±0.060566	0.1806	±0.061356	0.072494	0.011794	0.01147	0.31834	0.04031	0.06152
			0.15403	±0.007412	0.67716	±0.02325		0.056227	0.037875		0.24784	0.08871
					0.11859	±0.00691			0.055639			0.3345
SKU	0.1462	±0.36087	0.27265	±0.23476	0.33325	±0.22934	0.06728	0.01759	0.02988	0.39293	0.07979	0.10254
			0.23221	±0.15694	0.22368	±0.1953		0.06189	0.01923		0.20465	0.06669
					0.25029	±0.2991			0.11946			0.35783
SUF	0.15435	±0.014012	0.38509	±0.05227	0.34633	±0.055708	0.07775	0.03328	0.03206	0.36847	0.03928	0.05874
			0.23032	±0.008508	0.59729	±0.023038		0.09609	0.06147		0.24833	0.08766
					0.18799	±0.010493			0.11024			0.39249
SWS	0.34134	±0.0844	0.42416	±0.24166	-0.75098	±0.68129	0.1078	0.02422	-0.02031	0.20802	0.03967	0.04143
			0.1164	±0.07465	-0.49451	±0.84176		0.03025	-0.00708		0.22965	0.09065
					0.01643	±0.03235			0.00678			0.40589
TEX	0.2002	±0.011137	0.52622	±0.047577	0.4785	±0.05439	0.079447	0.039265	0.036484	0.26903	0.03009	0.04258
			0.19655	±0.009518	0.63339	±0.030659		0.070079	0.045357		0.21816	0.07376
					0.14463	±0.01254			0.073173			0.36153
WAD	0.05476	±0.04031	0.07047	±0.41116	0.30634	±0.31644	0.02268	0.00219	0.01318	0.39146	0.07725	0.08112
			0.12979	±0.0563	0.79272	±0.19303		0.04257	0.04674		0.28542	0.10625
					0.20698	±0.05944			0.08167			0.31292
WBS	0.3717	±0.03003	0.20981	±0.08568	0.44474	±0.08982	0.20096	0.02943	0.05291	0.3397	0.03668	0.05388
			0.29789	±0.03797	0.56782	±0.11418		0.09793	0.04716		0.23081	0.04073
					0.1892	±0.02725			0.07044			0.30188
WGH	0.1846	±0.04184	0.27446	±0.14838	0.19185	±0.19655	0.05831	0.01838	0.00885	0.25757	0.04052	0.06355
			0.27377	±0.04755	0.6534	±0.15921		0.07693	0.03463		0.20406	0.05345
					0.11467	±0.04372			0.03652			0.28198
WHH	0.10609	±0.02974	0.3592	±0.14696	0.45143	±0.20928	0.10609	0.3592	0.45143	0.89391	0.20853	0.2469
			0.17094	±0.03117	0.71489	±0.15657		0.17094	0.71489		0.82906	0.29739
					0.04849	±0.02032			0.04849			0.95151
WKF	0.18239	±0.04012	0.56965	±0.14514	0.68386	±0.12265	0.05789	0.0283	0.04458	0.25953	0.03508	0.03569
			0.14811	±0.06376	0.93379	±0.07997		0.04263	0.05223		0.24521	0.08856
					0.17607	±0.07447			0.07339			0.34343

## Sheet: WBE, TZ
Table S4. Estimated heritabilities, additive genetic variances and covariances, as well as residual variances and covarianvces for the traits wool quality, muscling conformation and exterior.
Breed	Heritability estimates on the diagonal and genetic correlation above the diagonal								Additive genetic variances on the diagonal and additive genetic covariances above the diagonal				Residual variances on the diagonal and residual covariances above the diagonal
	Wool quality	SE	Muscling conformation	SE	Exterior	SE	daily weight gain	SE	Wool quality	Muscling conformation	Exterior	daily weight gain	Wool quality	Muscling conformation	Exterior	daily weight gain
AST	0.15851	0.04686	0.20758	0.19685	0.16171	0.19721	0.18617	0.15484	0.06	0.01	0.01	2	0.34	0.07	0.08	-0.56
			0.23065	0.05746	0.81837	0.13732	0.45749	0.09224		0.08	0.05	5.38		0.26	0.08	0.82
					0.13758	0.04218	0.28859	0.10682			0.05	2.71			0.31	-1.93
							0.4435	0.04577				1771.42				2222.72
BBS	0.21719	0.04817	0.38014	0.15202	0.69227	0.15379	0.07759	0.06438	0.01	0.03	0.06	1.03	0.36	0.04	0.05	2.4
			0.17003	0.04497	0.66705	0.15565	0.40732	0.12644		0.05	0.04	3.71		0.23	0.06	0.88
					0.19295	0.04462	0.29805	0.08794			0.07	3.41			0.31	0.8
							0.50696	0.03764				1780.43				1731.53
BLS	0.02237	0.0159	0.15403	0.28293	0.75936	0.24252	0.50962	0.11148	0.01	0	0.02	2.14	0.377	0.059	0.067	-1.813
			0.14366	0.02604	0.62527	0.09828	0.5409	0.15379		0.04	0.03	5.07		0.257	0.088	-1.012
					0.13895	0.02207	0.37842	0.14301			0.05	3.98			0.335	-2.367
							0.73254	0.06991				2038.42				744.249
BRI	0.33145	0.08562	0.57959	0.50805	0.87794	0.26686	0.01593	0.13863	0.18	0.03	0.05	0.31	0.37	0.07	0.05	1.68
			0.04507	0.06122	0.87749	0.45744	0.59845	0.41729		0.01	0.01	3.25		0.3	0.11	1.25
					0.04415	0.04151	0.44917	0.41434			0.02	2.81			0.41	0.91
							0.45931	0.07962				2089.31				2459.44
COF	0.17862	0.024152	0.20641	0.082293	0.52022	0.097063	0.18289	0.064183	0.08	0.01	0.03	2.45	0.35	0.04	0.05	-0.51
			0.17224	0.02429	0.51495	0.085223	0.32386	0.078006		0.05	0.03	3.48		0.23	0.08	2.54
					0.14637	0.024522	0.24476	0.097505			0.05	2.68			0.29	3.52
							0.65685	0.014575				2387.12				1247.1
GGH	0.13706	0.01866	0.83178	0.05567	0.86018	0.05628	0.27087	0.13795	0.059	0.052	0.051	1.762	0.374	0.059	0.094	-0.705
			0.18034	0.0202	0.8578	0.04828	0.33668	0.12186		0.067	0.054	2.322		0.304	0.097	2.131
					0.15153	0.02172	0.14143	0.1284			0.059	0.918			0.331	0.937
							0.61465	0.0551				711.619				446.137
KST	0.17482	0.03801	-0.04906	0.19163	0.19136	0.15552	-0.10368	0.07397	0.06	0	0.01	-1.16	0.28	0.07	0.07	0.77
			0.14346	0.04471	0.52063	0.17246	0.35637	0.1294		0.04	0.03	3.28		0.24	0.1	4.76
					0.14349	0.04923	0.37808	0.14722			0.06	4.23			0.36	0.46
							0.52497	0.04169				2087.88				1889.29
OMS	0.21238	0.0212	0.21007	0.0648	0.46536	0.05003	-0.02285	0.09019	0.08	0.02	0.03	-0.28	0.29	0.03	0.04	2.42
			0.21954	0.0217	0.7793	0.07302	0.54406	0.07139		0.07	0.05	6.18		0.24	0.06	7.24
					0.14594	0.01878	0.31082	0.10936			0.06	3.21			0.32	3.65
							0.62521	0.02947				1924.25				1153.51
RHO	0.13888	0.02119	0.69133	0.0667	0.82659	0.07692	0.07298	0.17769	0.07	0.05	0.05	0.88	0.405	0.097	0.115	0.877
			0.22994	0.02361	0.90263	0.05703	0.32305	0.16109		0.1	0.06	4.71		0.322	0.151	3.319
					0.10081	0.01977	0.15926	0.20952			0.05	1.66			0.438	2.494
							0.71529	0.0696				2211.28				880.15
WAD	0.05182	0.03973	0.09874	0.18923	0.36065	0.17915	0.37556	0.25452	0.02	0	0.01	2.71	0.39	0.08	0.08	1.21
			0.13228	0.05636	0.84756	0.18131	0.12048	0.19452		0.04	0.05	1.24		0.29	0.1	4.31
					0.20299	0.05359	0.08273	0.13179			0.08	1.15			0.31	3.27
							0.5888	0.06173				2430.57				1697.47
WBS	0.37025	0.02569	0.21748	0.05098	0.44713	0.07027	0.04845	0.03206	0.2	0.03	0.05	1.01	0.34	0.04	0.05	-0.8
			0.3127	0.03881	0.57818	0.10716	0.33157	0.07111		0.1	0.05	4.96		0.23	0.04	0.8
					0.18329	0.02687	0.34501	0.09669			0.07	4.18			0.3	-1.23
							0.48925	0.0302				2158.5				2253.35
WGH	0.17815	0.04122	0.2528	0.14625	0.13764	0.20928	-0.08386	0.07905	0.06	0.02	0.01	-0.89	0.259	0.042	0.065	-0.062
			0.2751	0.04115	0.64798	0.15055	0.11124	0.16511		0.08	0.03	1.39		0.204	0.054	3.813
					0.11217	0.03314	-0.14932	0.2204			0.04	-1.26			0.283	0.943
							0.74674	0.0895				2008.62				681.219
WHH	0.10422	0.02705	0.32563	0.14247	0.46956	0.18155	0.05635	0.18189	0.03	0.012	0.009	0.26	0.261	0.052	0.068	1.279
			0.16805	0.02977	0.69367	0.164	0.49093	0.1411		0.046	0.016	2.801		0.229	0.078	1.683
					0.03909	0.01845	-0.06153	0.2687			0.012	-0.176			0.286	3.118
							0.51533	0.06144				703.039				661.217

## Sheet: WBE, US, FLN
Table S4. Estimated heritabilities, additive genetic variances and covariances, as well as residual variances and covarianvces for the traits wool quality, muscling conformation, exterior, daily weight gain, meatiness score, ultrasound muscle and fat thickness.
Breed	Heritability estimates on the diagonal and genetic correlation above the diagonal														Additive genetic variances on the diagonal and additive genetic covariances above the diagonal							Residual variances on the diagonal and residual covariances above the diagonal
	Wool quality	SE	Muscling conformation	SE	Exterior	SE	mUS	SE	fUS	SE	daily weight gain	SE	meatiness score	SE	Wool quality	Muscling conformation	Exterior	mUS	fUS	daily weight gain	meatiness score	Wool quality	Muscling conformation	Exterior	mUS	fUS	daily weight gain	meatiness score
BDC	0.10622	0.0546	0.37919	0.27775	-0.41306	0.27155	-0.16132	0.28443	0.35656	0.25651	0.34588	0.16903	-0.21739	0.27791	0.04	0.01	-0.03	-0.08	0.09	3.05	-0.01	0.3	0.03	0.07	0.13	-0.04	-2.38	0.01
			0.13745	0.05723	0.40775	0.22625	0.01583	0.198	0.46158	0.23853	-0.25319	0.18815	-0.12171	0.20328		0.04	0.03	0.01	0.11	-2.25	-0.01		0.23	0.07	0.46	0.06	7.94	0.09
					0.25588	0.06494	0.17471	0.1757	0.18064	0.16611	-0.24141	0.16807	0.29772	0.16667			0.11	0.15	0.08	-3.72	0.03			0.32	0.21	0.02	8.76	0.02
							0.60502	0.07474	0.43862	0.0828	0.51593	0.08914	0.88279	0.05163				6.93	1.5	63.16	0.75				4.53	0.52	32.08	0.32
									0.70661	0.0704	0.29303	0.09323	0.5646	0.09636					1.68	17.65	0.24					0.7	0.8	-0.01
											0.65994	0.05886	0.63236	0.0964						2161.32	9.52						1113.73	5.6
													0.37376	0.06267							0.1							0.18
CHA	0.02644	0.03273	0.85242	0.11859	0.44272	0.2605	-0.02687	0.26685	-0.29421	0.18881	0.06948	0.22833	0.73997	0.22323	0.01	0.02	0.01	-0.01	-0.05	0.3	0.04	0.38	0.08	0.1	0.32	0.12	4.43	0.1
			0.14143	0.04694	0.55133	0.21733	0.35818	0.16341	-0.03764	0.18359	0.435	0.18826	0.85981	0.08174		0.06	0.04	0.28	-0.02	4.53	0.1		0.36	0.17	0.74	0.33	9.97	0.24
					0.1246	0.06244	-0.03636	0.20771	0.25966	0.21057	-0.06882	0.25935	0.67199	0.20641			0.07	-0.03	0.11	-0.78	0.08			0.49	0.78	0.1	11.11	0.14
							0.54085	0.05734	0.44937	0.08203	0.58702	0.09578	0.35274	0.10449				10.66	2.42	82.25	0.55				9.05	2.49	70.7	0.92
									0.67536	0.06208	0.48738	0.1108	-0.15784	0.11531					2.73	34.57	-0.12					1.31	25.48	0.42
											0.62336	0.08397	0.02828	0.14801						1842.24	0.58						1113.11	13.84
													0.42479	0.09918							0.23							0.31
DOS	0.55723	0.07691	0.02787	0.11814	0.45782	0.12964	0.09752	0.08412	0.26156	0.11855	0.52684	0.1511	-0.56686	0.17942	0.347	0.006	0.074	0.16	0.194	8.212	-0.109	0.28	0.04	0.04	-0.12	-0.13	-3.34	0.08
			0.28906	0.07298	0.79229	0.1136	0.32025	0.11666	0.46938	0.08743	0.36814	0.10883	0.34462	0.20933		0.113	0.073	0.299	0.199	3.271	0.038		0.28	0.07	0.06	-0.04	3.83	0.06
					0.18291	0.07088	0.22138	0.15156	0.49664	0.09972	0.58369	0.17727	0.29445	0.29877			0.075	0.169	0.172	4.234	0.026			0.34	0.02	-0.19	0.22	0.04
							0.6606	0.08116	-0.26396	0.08053	0.09045	0.1432	0.27688	0.13545				7.757	-0.928	6.667	0.251				3.99	0.77	56.74	0.86
									0.7922	0.07882	-0.20414	0.137	-0.02285	0.19995					1.592	-6.817	-0.009					0.42	3.29	0.08
											0.3362	0.08541	-0.19107	0.33337						700.43	-1.649						1382.97	14.25
													0.26057	0.09933							0.106							0.3
IDF	0.17595	0.02913	-0.24551	0.13429	-0.04654	0.15801	0.039	0.19383	-0.03967	0.08063	0.04411	0.09173	-0.1178	0.11891	0.08	-0.01	0	0.03	-0.01	0.59	-0.02	0.376	0.055	0.056	0.149	-0.099	1.039	0.031
			0.09441	0.02427	0.58707	0.13688	0.63024	0.11058	-0.06849	0.07968	0.65566	0.06296	0.90396	0.06782		0.03	0.02	0.28	-0.01	5.53	0.07		0.306	0.113	-0.026	-0.011	6.187	0.084
					0.10784	0.03461	0.38194	0.12537	-0.10386	0.08963	0.2843	0.1259	0.53174	0.17532			0.04	0.19	-0.02	2.77	0.05			0.353	0.201	-0.001	4.71	-0.002
							0.62578	0.06665	0.03907	0.10584	0.3427	0.09314	0.34882	0.1148				6.08	0.09	39.88	0.4				3.633	0.63	6.746	0.375
									0.47437	0.03888	0.17601	0.07095	-0.30586	0.11611					0.86	7.73	-0.13					0.958	5.677	0.1
											0.55721	0.03756	0.51253	0.09715						2228.53	11.19						1770.91	8.767
													0.41122	0.07463							0.21							0.306
LES	0.14327	0.02433	0.15246	0.10154	0.08277	0.12121	0.56442	0.06637	0.26496	0.11099	0.32906	0.06324	0.51467	0.1063	0.07	0.01	0	0.25	0.05	3.85	0.05	0.41	0.11	0.12	0.21	0.05	0.01	0.02
			0.13441	0.01864	0.70803	0.06698	0.17372	0.10345	-0.14691	0.08996	0.62984	0.04688	0.70043	0.09621		0.05	0.03	0.07	-0.03	6.5	0.07		0.34	0.14	0.56	0.18	6.64	0.11
					0.08917	0.01807	0.11167	0.11597	-0.00705	0.07586	0.63471	0.06641	0.77565	0.1064			0.04	0.04	0	5.64	0.06			0.4	0.29	0.1	4.43	0.03
							0.37074	0.06088	-0.42794	0.11182	0.48883	0.06884	0.45466	0.14976				2.97	-0.56	37.73	0.32				5.04	1.18	38.47	0.75
									0.51999	0.04709	0.19979	0.08075	-0.23335	0.1697					0.58	6.81	-0.07					0.53	14.27	0.25
											0.62117	0.02697	0.47725	0.0791						2005.97	8.7						1223.38	9.41
													0.35402	0.05368							0.17							0.3
MFS	0.13055	0.018212	0.47171	0.058507	0.579	0.070185	0.25032	0.064259	-0.04096	0.059933	0.27621	0.053926	0.51582	0.072384	0.09	0.04	0.04	0.13	-0.01	3.07	0.07	0.61	0.12	0.16	0.02	0.04	1.81	0.04
			0.18549	0.01436	0.87045	0.030431	0.36144	0.073592	0.23527	0.054738	0.47776	0.04174	0.77873	0.036164		0.09	0.07	0.19	0.06	5.27	0.1		0.4	0.26	0.22	0.02	7.34	0.26
					0.10226	0.011722	0.37538	0.04983	0.25524	0.055723	0.50138	0.044668	0.65249	0.040083			0.06	0.17	0.05	4.58	0.07			0.55	0.1	-0.01	4.41	0.17
							0.42927	0.017815	0.56641	0.037757	0.29132	0.038726	0.46691	0.046852				3.13	0.8	18.87	0.35				4.16	0.32	12.79	0.42
									0.56267	0.017821	0.22892	0.031584	0.31227	0.047887					0.64	6.7	0.1					0.5	3.8	0.02
											0.50581	0.019542	0.39446	0.039994						1340.74	6.05						1309.95	12.61
													0.27923	0.017288							0.18							0.45
MLS	0.15873		0.12002		0.18459		0.01573		-0.10654		0.03999		0.25759		0.08	0.01	0.01	0.02	-0.07	0.49	0.03	0.44	0.06	0.07	-0.15	0.07	0	-0.01
			0.13833		0.65349		0.04921		-0.09002		0.30991		0.33036			0.04	0.02	0.05	-0.04	2.74	0.02		0.27	0.09	0.14	0.12	0.74	0.02
					0.08327		0.15289		-0.03701		0.2192		-0.03413				0.03	0.13	-0.02	1.66	0			0.35	-0.05	0.04	-0.15	0.04
							0.87317		0.66999		-0.07851		0.37968					21.58	7.21	-15.49	0.62				3.13	0.6	0.85	0.54
									0.85585		-0.2456		0.28503						5.37	-24.18	0.23					0.9	-0.98	0.06
											0.53186		0.34588							1804.94	5.19						1588.71	4.74
													0.28273								0.12							0.32
MLW	0.15012	0.02121	0.37817	0.0728	0.55377	0.07856	0.43891	0.10845	-0.67563	0.05833	0.28139	0.07551	0.11839	0.14979	0.08	0.03	0.03	0.14	-0.18	2.59	0.01	0.468	0.148	0.162	-0.023	-0.069	2.141	0.02
			0.18462	0.02071	0.8834	0.03762	0.3804	0.12715	-0.29585	0.07148	0.5871	0.07766	0.53842	0.08756		0.09	0.05	0.13	-0.08	5.66	0.05		0.4	0.216	0.193	-0.132	3.131	0.027
					0.09803	0.01726	0.39362	0.11796	-0.64851	0.07552	0.54282	0.08076	0.50676	0.08315			0.04	0.09	-0.12	3.57	0.03			0.387	0.162	-0.063	0.895	-0.008
							0.14914	0.04523	-0.15463	0.10211	-0.19148	0.14216	0.40857	0.21276				1.28	-0.16	-6.95	0.15				7.329	0.218	-1.296	0.456
									0.4725	0.04687	-0.04554	0.10098	-0.45171	0.13123					0.88	-1.37	-0.14					0.983	-11.529	-0.057
											0.5492	0.05004	-0.31648	0.10973						1026.02	-3.28						842.193	8.362
													0.20505	0.05158							0.1							0.405
SKF	0.14952		-0.026		-0.27937		0.07381		0.34835		-0.06732		0.04032		0.058	-0.001	-0.014	0.037	0.092	-0.516	0.003	0.327	0.047	0.078	0.021	-0.033	2.384	0.025
			0.17149		0.62087		0.20743		-0.00088		0.30744		0.3223			0.052	0.03	0.099	0	2.23	0.022		0.249	0.093	0.117	0.05	5.649	0.083
					0.11829		0.07762		-0.16559		0.12101		0.07256				0.046	0.035	-0.039	0.825	0.005			0.339	0.082	0.05	3.679	0.045
							0.68112		0.31339		0.03944		0.24638					4.461	0.73	2.661	0.155				2.089	-0.005	17.529	0.284
									0.82371		-0.0463		0.10121						1.216	-1.631	0.033					0.26	7.468	0.049
											0.39462		0.31833							1020.75	3.035						1565.92	7.544
													0.30511								0.089							0.203
SUF	0.15162		0.195		0.27966		0.13651		0.16139		0.01017		0.31856		0.07	0.01	0.02	0.08	0.03	0.08	0.03	0.37	0.05	0.06	0.05	0.01	2.22	0.02
			0.25486		0.52294		0.32094		0.01696		0.04304		0.79462			0.09	0.05	0.21	0	0.41	0.08		0.25	0.09	0.26	0.11	6.14	0.1
					0.20572		0.1428		-0.03072		0.10898		0.39831				0.1	0.1	-0.01	1.12	0.04			0.39	0.11	0.04	3.38	0.04
							0.54726		0.3925		0.34895		0.50324					5.06	0.7	25.26	0.37				4.19	0.77	32.29	0.41
									0.3843		0.12496		0.1371						0.63	3.18	0.04					1	19.61	0.14
											0.40092		0.15105							1035.39	1.57						1547.16	8.73
													0.30035								0.1							0.24
TEX	0.21636	0.02466	0.39449	0.03996	0.38643	0.04188	-0.00065	0.02631	0.13312	0.04094	0.13192	0.05185	0.21375	0.03025	0.0745	0.0258	0.0271	-0.0003	0.0297	0.9124	0.0157	0.27	0.039	0.047	0.129	0.026	1.482	0.017
			0.20441	0.04844	0.50933	0.04	0.2913	0.03372	0.10726	0.041	0.18989	0.03568	0.67919	0.0284		0.0576	0.0314	0.1377	0.0211	1.1549	0.0438		0.224	0.083	0.21	0.063	4.564	0.104
					0.15473	0.03875	-0.06786	0.03828	-0.18357	0.03811	0.17037	0.05306	-0.00085	0.05313			0.0661	-0.0344	-0.0386	1.1105	-0.0001			0.361	0.162	0.065	3.616	0.058
							0.42108	0.02048	0.5187	0.03026	0.29737	0.04162	0.45671	0.03752				3.8807	0.8365	14.8476	0.2416				5.335	0.878	43.824	0.37
									0.45179	0.02141	0.19431	0.05296	0.31184	0.03584					0.6702	4.032	0.0686					0.813	15.355	0.075
											0.35947	0.02402	0.15885	0.06066						642.426	1.0813						1144.74	5.743
													0.27408	0.01972							0.0721							0.191
WKF	0.17603	0.02987	0.57623	0.07012	0.69196	0.07871	-0.15578	0.07924	0.02405	0.06116	0.10055	0.05109	0.42347	0.05463	0.06	0.03	0.04	-0.09	0.01	0.9	0.03	0.26	0.03	0.04	0.09	0.02	1.27	0.02
			0.17973	0.02984	0.85897	0.05492	0.12264	0.08452	0.00517	0.08576	0.06173	0.06435	0.87194	0.03675		0.05	0.05	0.07	0	0.54	0.06		0.24	0.09	0.31	0.08	5.17	0.08
					0.17835	0.03187	0.06959	0.09066	0.11527	0.08037	0.22262	0.06896	0.5593	0.11002			0.07	0.05	0.05	2.3	0.05			0.34	0.11	0	3.76	0.03
							0.45639	0.04103	0.4562	0.05057	0.41409	0.05326	0.33723	0.08946				5.87	1.85	37.99	0.25				6.99	0.94	43.37	0.51
									0.66259	0.0255	0.49245	0.04556	0.0048	0.07956					2.8	31.21	0					1.43	18.13	0.13
											0.49111	0.0287	0.16982	0.06766						1434.76	1.98						1486.72	6.87
													0.32461	0.05317							0.09							0.2

## Sheet: h2 TZ
Breed
	daily weight gain	SE
AST	0.4435	0.04577
BBS	0.50696	0.03764
BDC	0.65994	0.05886
BLS	0.73254	0.06991
BRI	0.45931	0.07962
CHA	0.62336	0.08397
COF	0.65685	0.014575
DOS	0.3362	0.08541
GGH	0.61465	0.0551
IDF	0.55721	0.03756
KST	0.52497	0.04169
LES	0.62117	0.02697
MFS	0.50581	0.019542
MLS	0.53	0.02
MLW	0.5492	0.05004
OMS	0.62521	0.02947
RHO	0.71529	0.0696
SKF	0.39	0.01
SUF	0.4	0.02
TEX	0.36	0.02
WAD	0.5888	0.06173
WBS	0.48925	0.0302
WGH	0.74674	0.0895
WHH	0.51533	0.06144
WKF	0.49111	0.0287

## Sheet: h2 meatiness score
Breed
	meatiness score	SE
BDC	0.37376	0.06267
CHA	0.42479	0.09918
DOS	0.26057	0.09933
IDF	0.41122	0.07463
LES	0.35402	0.05368
MFS	0.27923	0.017288
MLS	0.28	0.03
MLW	0.20505	0.05158
SKF	0.31	0.01
SUF	0.3	0.02
TEX	0.27	0.02
WKF	0.32461	0.05317

## Sheet: mUS
Breed
	mUS	SE
BDC	0.60502	0.07474
CHA	0.54085	0.05734
DOS	0.6606	0.08116
IDF	0.62578	0.06665
LES	0.37074	0.06088
MFS	0.42927	0.017815
MLS	0.87	0.02
MLW	0.14914	0.04523
SKF	0.68	0.01
SUF	0.55	0.02
TEX	0.42	0.02
WKF	0.45639	0.04103

## Sheet: fUS
Breed
	fUS	SE
BDC	0.70661	0.0704
CHA	0.67536	0.06208
DOS	0.7922	0.07882
IDF	0.47437	0.03888
LES	0.51999	0.04709
MFS	0.56267	0.017821
MLS	0.86	0.02
MLW	0.4725	0.04687
SKF	0.82	0.01
SUF	0.38	0.02
TEX	0.45	0.02
WKF	0.66259	0.0255
