# Supplementary material for: Inbreeding Depression and Purging for Meat Performance Traits in German Sheep Breeds
Source: Animals (Basel). 2023 Nov 17;13(22):3547. doi: 10.3390/ani13223547 (PMC10668769; doi:10.3390/ani13223547)
Supplement: Supplementary file 1 [file animals-13-03547-s001.zip › Table S9.Comparable studies.xlsx]

## Sheet: Tabelle1
Table S9. Overview of studies in which comparable traits to the meat performance test practiced in Germany were studied by using pedigree data.
Reference	Breed	Country	N records	Trait category	Trait	Trait unit	Trait mean	Trait SD	b value uncorrected	SE b	F (%)	Heritability	References
Ercanbrack & Knight, 1991	Rambouillet	USA	2377	weight	Body weight at shearing	kg	53.57	NA	-0.168	0.013	20.2	NA	17
Wiener et al., 1992	Scottish Blackface, Cheviot (South Country) and Welsh Mountain	Scotland	1062	weight	Body weight wk78	kg	48.47	NA	-0.203	0.046	NA	NA	19
Negussie et al., 2003	Horro	Ethiopia	4031	weight	Weight at yearling	kg	37.4	NA	-0.103	0.053	NA	NA	21
Mandal et al., 2005	Muzaffarnagari	India	2156	weight	Weight at 12 months	kg	30.12	NA	-0.112	0.04	1.64	NA	18
vanWyk et al., 2009	Elsenburg Dormer	South Africa	7504	weight	Total weight of lambs weaned	kg	35.81	17.15	-0.066	0.0557	16	0.04	22
Pedrosa et al., 2010	Santa Ines	Brazil	2490	weight	Weight at 180 days	kg	30.41	10	-0.0927273	NA	1.6	NA	23
Hossein-Zadeh, 2012	Moghani	Iran	462	weight	Weight at yearling	kg	39.84	7.41	-0.159	0.095	NA	NA	24
Dorostkar et al., 2012	Moghani	Iran	1843	weight	Weight at 12 months	kg	38.86	6.09	-0.042	0.05	0.9	NA	25
Mokhtari et al., 2014	Iran-Black	Iran	3371	weight	Total litter weight at weaning	kg	29.9	10.77	-0.00488722	NA	8.1	NA	26
Yeganehpur et al., 2016	Lori	Iran	4757	weight	Weight at 9 months	kg	29.8	7.39	-0.0774	0.0113	NA	NA	27
Patiabadi et al., 2016	Shal	Iran	6528	weight	Weight at 12 months	kg	60.46	4.28	-0.019	0.0051	1.51	NA	28
	Shal	Iran	6599	weight	Weight at 9 months	kg	47.42	4.21	-0.019	0.0051	1.51	NA
Baneh et al., 2019	Iran-Black	Iran	2954	weight	Weight at yearling	kg	39.39	7.05	-0.237	NA	7.54	NA	15
	Iran-Black	Iran	3195	weight	Weight at 9 months	kg	33.2	5.71	-0.443	NA	7.54	NA
Barbosa et al., 2020	Santa Inês	Brazil	4541	weight	Weight at 180 days	kg	31.9	11.16	-0.0568	0.0299	1.4	NA	16
Wiener et al., 1992	Scottish Blackface, Cheviot (South Country) and Welsh Mountain	Scotland	2369	daily weight gain	Early growth rate (birth to 24wk)	g/d	148	NA	-0.523	0.113	NA	NA	19
Erasmus et al., 1993	Elsenburg Dormer	South Africa	7782	daily weight gain	Average daily gain	kg/d	0.249	NA	-0.0009	0.0002	15	NA	29
Norberg and Sorensen, 2007	Oxford Down	Denmark	19170	daily weight gain	Average daily gain until 2 months	g/day	334	NA	-0.71	0.12	NA	NA	30
	Shropshire	Denmark	24839	daily weight gain	Average daily gain until 2 months	g/day	281	NA	-0.56	0.09	NA	NA
	Texel	Denmark	37289	daily weight gain	Average daily gain until 2 months	g/day	319	NA	-0.62	0.09	NA	NA
Baneh et al., 2019	Iran-Black	Iran	2944	daily weight gain	Average daily gain from 6 to 12 months	g/day	50.89	27.79	0.103	NA	7.54	NA	15
	Iran-Black	Iran	3591	daily weight gain	Average daily gain from 3 to 6 months	g/day	80.74	50.64	0.17	NA	7.54	NA
	Iran-Black	Iran	3872	daily weight gain	Average daily gain from 0 to 3 months	g/day	183.22	47.57	-0.27	NA	7.54	NA
Barbosa et al., 2020	Santa Inês	Brazil	1863	daily weight gain	Average daily gain from 60 to 270 days	g/day	69.17	26.83	-0.5628	0.2377	1.4	NA	16
	Santa Inês	Brazil	3229	daily weight gain	Average daily gain from 60 to180 days	g/day	149.43	67.84	-0.9837	0.3025	1.4	NA
	Santa Inês	Brazil	5786	daily weight gain	Average daily gain from birth to 60 days	g/day	171.73	64.87	-0.2318	0.22	1.4	NA
